# Supplementary material for: Cellular Mechanical Phenotypes of Drought-Resistant and Drought-Sensitive Rice Species Distinguished by Double-Resonator Piezoelectric Cytometry Biosensors
Source: Biosensors (Basel). 2025 May 23;15(6):334. doi: 10.3390/bios15060334 (PMC12191338; doi:10.3390/bios15060334)
Supplement: Supplementary file 1 [file biosensors-15-00334-s001.zip]

Archive with 1 entries (1 files):
- biosensors-3602761-supplementary.pdf
